# Supplementary material for: Extraction of the Anticancer and Antimicrobial Agent, Prodigiosin, from Vibrio gazogenes PB1 and Its Identification by 1D and 2D NMR
Source: Molecules. 2022 Sep 16;27(18):6030. doi: 10.3390/molecules27186030 (PMC9504601; doi:10.3390/molecules27186030)
Supplement: Supplementary file 1 [file molecules-27-06030-s001.zip]

Archive with 1 entries (1 files):
- molecules-1896121-supplementary.pdf
